# Supplementary material for: Development of a thermophilic coculture for corn fiber conversion to ethanol
Source: Nat Commun. 2020 Apr 22;11:1937. doi: 10.1038/s41467-020-15704-z (PMC7176698; doi:10.1038/s41467-020-15704-z)
Supplement: Supplementary file 3 — Source data [file 41467_2020_15704_MOESM3_ESM.xls]

## Sheet: Table 1
Table 1
				Replicate
Biocatalyst	Corn Fiber type	Solids loading (g/L)	% carbohydrate solubilization	1	2	3
None	DCB	10	10 ± 1%	9.7	10.7
CTEC 2 (5 mg/g)	DCB	10	20±2%	17.9	21.5	21.1
CTEC 2 (20 mg/g)	DCB	10	23±1%	23.6	23.9	22.2
C. thermocellum	DCB	10	95±2%	93.3	96.5	94.4
C. thermocellum	WMCF	20	*91%	91
C. thermocellum + T. saccharolyticum	WMCF	10	96±0%	95.5	95.65	95.8
C. thermocellum + T. saccharolyticum	WMCF	20	92±2%	91.5	90.9	93.6
*one replicate only

## Sheet: Table 2
	Table 2
			Replicate
	Organism	% Utilization of Carbohydrates in *Monoculture Broth	1	2	3	4	5
	Thermoanaerobacterium saccharolyticum	0.58	57.7	59	56.9
	Thermoanaerobacterium thermosaccharolyticum	0.51	48.7	51.5	52
	Caldanaerobius polysaccharolyticus	0.83	82.9	82.8	82.4	83.3
	Clostridium stercorarium	0.61	60.8	60.9	60.7	60.8	60.6
	Thermoanaerobacter ethanolicus	0.28	27.8	27.5	27.8	27.1	26.9
	Thermoanaerobacter mathranii	0.49	50.6	49.9	50.5	47.9	48.1
	Thermoanaerobacterium xylanolyticum	0.22	19.1	20.1	21.1	25.1	26.2
	Bacteroides cellulosilyticus	0.85	83.4	84.7	85.8
	**Thermophilic consortium	0.99	99	98.8	99.3

## Sheet: Table 4
	Table 4
								Replicate
	a-Xylp 1211	a-L-Galp 687	a-L-Galp 697	a-L-Araf 1120	a-L-Araf 996	b-Xylp 1710	% Carbohydrate Utilization TT-Coculture Broth	1	2	3	4	5	6	7	8	9	10
		Blank					8±5%	8	6	3	10	3	16
	ü						32±2%	35	33	31	33	29	30	30	35
	ü			ü			34±3%	36	39	38	32	33	32	29	32
	ü				ü		37±2%	38	38	40	39	34	36	36	35
	ü	ü					38±2%	40	38	38	36
	ü		ü	ü	ü		44±6%	36	40	37	41	50	46	54	49
	ü		ü	ü		ü	48±6%	50	46	46	46	39	49	48	54	56	55
	ü		ü		ü	ü	49±7%	46	61	52	63	44	44	42	46	45	51

## Sheet: Table 5
Table 5
			Replicate
Biocatalyst	% GAX utilization	% carbohydrate solubilization	1	2
C. thermocellum + T. thermosaccharolyticum	0.33	33±0%	33	33
C. thermocellum + T. thermosaccharolyticum + LL1355 CFE	0.64	46±6%	42	51
C. thermocellum + LL1355	0.9	63±10%	70	56

## Sheet: Fig. 5
Figure 5
	Fractional utilization of sugars in monoculture broth
Time	LL1703		LL1548		LL1548 with LL1703 CFE
	1	2	1	2	1	2
0	0	0	0	0	0	0
4.33333	0.01127		0.00953	0.01242	0.00953	0.01242
7.33333	0.02612	0.02834	0.05157	0.03991	0.05157	0.03991
14.5	0.12034	0.11193	0.12267	0.13444	0.12267	0.13444
19.25	0.17345	0.1629	0.18641	0.22585	0.18641	0.22585
22.5	0.21588	0.18805	0.23371	0.2439	0.23371	0.2439
28.25	0.25575	0.24517	0.28743	0.31041	0.28743	0.31041
32.5	0.3334	0.33034	0.36944	0.38571	0.36944	0.38571
45.5	0.42749	0.44331	0.44357	0.44487	0.44357	0.44487
74.5	0.55657	0.57206	0.4962	0.49618	0.4962	0.49618
103.5	0.60141	0.61775	0.53694	0.50229	0.53694	0.50229
126	0.618	0.62692	0.51004	0.50212	0.51004	0.50212
165.5	0.6348	0.63342	0.49728	0.49525	0.49728	0.49525
264	0.66147	0.67239	0.5037	0.51793	0.5037	0.51793
	OD600
Time	LL1703		LL1548		LL1548 with LL1703 CFE
	1	2	1	2	1	2
0	0	0	0	0	0	0
4.33333	0	0	0.03	0.09	0.04	0.1
7.33333	0.05	0.01	0.12	0.18	0.35	0.46
14.5	0.27	0.22	0.45	0.69	0.83	1.03
19.25	0.47	0.37	0.73	1.12	1.25	1.49
22.5	0.55	0.52	0.98	1.21	1.3	1.49
28.25	0.58	0.56	1.15	1.28	1.48	1.7
32.5	0.57	0.56	1.07	1.28	1.51	1.73
45.5	0.69	0.68	1.15	1.35	1.6	1.7
74.5	0.63	0.77	0.89	1.18	1.43	1.73
165.5	0.8	0.8	0.74	1.15	1.27	1.66
264	1.24	1.09	0.79	1.11	1.33	1.62
		Final % utilization						Average	Std deviation
LL1548		51	52	50	52	49	53	51.1667	1.47196
LL1703		65	67	63	64	66	62	64.5	1.87083
LL1548 with LL1703 CFE		73	75	77	76	74	78	75.5	1.87083
